# Supplementary material for: Targeting lysyl oxidase (LOX) overcomes chemotherapy resistance in triple negative breast cancer
Source: Nat Commun. 2020 May 15;11:2416. doi: 10.1038/s41467-020-16199-4 (PMC7229173; doi:10.1038/s41467-020-16199-4)
Supplement: Supplementary file 4 — Supplementary Data 1 [file 41467_2020_16199_MOESM4_ESM.xlsx]

## Sheet: UP
Supplementary Data.List of genes in doxorubicin resistance gene signature. Top deregulated genes between doxorubicin sensitive vs. resistant xenografts developed in vivo (n = 441).
Genes upregulated in doxorubicin-resistant xenografts
ACTG2	CMTM8	GALNT3	LIFR-AS1	MIR548V	PRG2	SPZ1
ADAM8	COX18	GATSL2	LINC00238	MIR591	PSD4	SRD5A3
ADM	CPN2	GBX1	LINC00294	MIR612	PTGER4	SYCE1L
AKAP12	CSTB	GCGR	LINC00461	MIR6885	PTGS2	SYNDIG1L
AKAP6	CXorf40B	GGT5	LINC00663	MIR7161	PTTG1IP	TADA3
ANGPTL4	CYB5D1	GIMAP2	LINC01011	MTUS1	RAB43	TBC1D22A-AS1
ANO3	CYP2E1	GJB2	LINC01314	MUC15	RAP1GAP	TBPL2
ANO9	DDIT4	GMFG	LINC01515	MYH13	RELL1	TEAD2
APBA2	DENND2C	GPR143	LMBRD1	MYH4	RFX8	TFAP2C
AREG	DHRS4-AS1	GRIN3A	LOC100288798	MYH8	RGS2	TIGD4
ARID3A	DNAJB4	GYPC	LOC100289495	MYHAS	RLBP1	TMEM108-AS1
ARL4C	DOLK	HERC3	LOC100506023	NDRG1	RNF180	TMEM171
ARRDC3	EDAR	HGF	LOC100506497	NEK3	RORA-AS1	TMPRSS5
ARSD	EGLN3	HK2	LOC100506606	NOTCH4	RORB	TMTC4
B3GNT7	ELDR	HLA-L	LOC100507656	NR4A2	RPE65	TNS1
BACE2	ELF5	HMG20B	LOC101927902	NUDT18	SCN2A	TSR3
BIRC7	ENPP1	HOMEZ	LOC101928076	OPN4	SEMA4C	TUBGCP2
BNIP3L	ERCC5	HPGD	LOC101928742	OR9Q1	SEPSECS	TYR
BTBD18	EREG	HRC	LOC101929618	P4HA3	SERPINB5	UGT2B7
C12orf79	ERRFI1	HS3ST1	LOC101929719	PABPC4L	SGK2	VSTM2L
C19orf35	ESR2	HSH2D	LOC101930162	PARK2	SLC15A5	WDR88
C1QTNF3	F3	ICA1L	LOC101930343	PCBP2-OT1	SLC18A2	WNT5B
C20orf203	F7	ICK	LOC102723708	PDE3A	SLC20A1	YPEL4
C4BPB	FABP5P3	IFT74-AS1	LOC102723735	PEBP1	SLC25A30-AS1	ZC3H12D
C6orf195	FAM105A	IGFBP7	LOC102723772	PEX11G	SLC2A1	ZNF20
CACNA2D4	FAM127A	INSIG1	LOC102723781	PFKFB3	SLC2A13	ZNF275
CASC15	FAM26E	ITGA10	LOC102724032	PGK1	SLC2A3	ZNF382
CCDC102B	FAM57B	ITGA5	LOC102724050	PHEX	SLC38A4	ZNF395
CCDC107	FAM83A-AS1	KCNAB1	LOC102724513	PHEX-AS1	SLC44A5	ZNF396
CCR3	FAP	KCNJ13	LOC102724761	PITRM1-AS1	SLC4A8	ZNF432
CFAP45	FAR2	KIAA0226L	LOX	PLAC4	SLCO1C1	ZNF488
CHPF	FAT2	KIAA1024	MAB21L2	PLEKHB1	SLIT1-AS1	ZNF565
CHST7	FER1L4	KIAA1549L	MEX3A	PODXL	SMPDL3A	ZNF658B
CITED2	FN1	KIF5C	MIR210	PPFIA4	SNIP1	ZNF699
CLEC2B	FOXO3B	KY	MIR210HG	PPFIBP2	SOX12	ZNF710
CLTCL1	FOXO6	LCP1	MIR4484	PRADC1	SPINT1

## Sheet: DOWN
Supplementary Data.List of genes in doxorubicin resistance gene signature. Top deregulated genes between doxorubicin sensitive vs. resistant xenografts developed in vivo (n = 441).
Genes downregulated in doxorubicin-resistant xenografts
ABHD3	CCDC154	GNG3	LOC101927241	LOC286437	PADI3	TCL6
ADAM20	CD22	GNRH1	LOC101927665	LOC340017	PALM2	TCP10L
ADCY10P1	CFAP54	GSPT2	LOC101927701	LOC644936	PDE7B	TCTA
AIM2	CKM	HCN2	LOC101927764	LRRC37B	PLA2G4C	TEX43
AKR1C4	CLDN18	HEPACAM	LOC101927787	LRRC63	PNLDC1	TMEM251
AKR1C6P	COL8A1	HLA-F	LOC101928077	LY9	PNPLA7	TMOD4
ALX3	CREB5	HMCN1	LOC101928109	MARVELD1	POTEI	TNFRSF9
ANKRD2	CRELD1	HOXB3	LOC101928117	MCM10	PRDX1	TPTE2P5
ANXA10	CST1	HSPA8	LOC101928355	MIR378E	PRICKLE4	TRAF1
APOBEC3D	CSTA	HYAL2	LOC101928764	MIR450A2	PSG4	TTC30A
ARAP2	CTSV	IL7	LOC101928951	MIR4768	PSME2	UBL7-AS1
ARHGAP26	CTU2	IRF1	LOC101929151	MIR5008	PSPN	UGT2B4
ATG4C	CXCR5	LINC00622	LOC101929206	MIR548AY	QRICH2	UNG
ATOH8	DMKN	LINC00894	LOC101929519	MIR6087	RNF207	WDR38
BAHD1	DNASE1	LINC01169	LOC101929661	MIR610	RNF225	WNT9A
BCAN	DOC2A	LINC01272	LOC101929666	MIR6512	S1PR4	XAF1
BCL7B	DOK3	LINC01356	LOC101930059	MIR6783	SLC13A4	ZC3H12B
BRCA1	EGFEM1P	LINC01358	LOC101930370	MMP10	SLC22A1	ZMAT3
BRICD5	FAM117A	LINC01426	LOC102467147	MSH4	SLC22A13	ZNF137P
BST2	FAM177B	LINC01443	LOC102723398	MTF1	SLC25A15	ZNF385D-AS2
BSX	FAM222A-AS1	LINC01586	LOC102723428	MTRNR2L10	SLC7A9	ZNF519
BTN3A2	FIRRE	LIPN	LOC102724218	MTRNR2L6	SLC9C1	ZNF681
C10orf95	FLNC	LOC100131564	LOC102724810	MTRNR2L9	SNHG3
C21orf62	FLRT2	LOC100133050	LOC102724846	MYH15	STAB2
C22orf46	FOXR1	LOC100240734	LOC102725139	NMRK2	STAT1
C4orf27	FRMD6-AS2	LOC100287290	LOC102725156	OAS2	STK26
C9orf139	GABARAPL3	LOC100507506	LOC253573	ORAI2	STMN4
C9orf84	GATA6-AS1	LOC100507554	LOC284344	P2RY2	SUCLG2-AS1
