# Supplementary material for: Targeting lysyl oxidase (LOX) overcomes chemotherapy resistance in triple negative breast cancer
Source: Nat Commun. 2020 May 15;11:2416. doi: 10.1038/s41467-020-16199-4 (PMC7229173; doi:10.1038/s41467-020-16199-4)
Supplement: Supplementary file 6 — Source Data [file 41467_2020_16199_MOESM6_ESM.xlsx]

## Sheet: Fig. 1A
Vehicle	log2 fold change
V1	3.55998
V2	3.59359
V3	3.43633
V4	2.80735
V5	3.05092
V6	2.30777
V7	1.93139
V8	1.75489
Sensitive
S1	-1.62962
S2	-0.52051
S3	-1.23575
S4	-1.18964
S5	-1.76864
S6	-1.95487
S7	-1.77882
S8	-2.59714
S9	-2.18608
S10	-3.0937
S11	-2.53651
S12	-2.9431
Resistant
R1	3.52301
R2	2.94963
R3	1.71397
R4	1.51961
R5	1.18116
R6	1.06239

## Sheet: Fig. 1B
Vehicle	Tumors
Days after treatment	V1	V2	V3	V4	V5	V6	V7	V8
0	59.7285	88.842	108.592	35.1	146.25	62.4	70.2	62.4
3	245.7	235.95	228.15	70.2	210.6	70.2	70.2	62.4
7	228.15	329.55	263.25	228.15	267.759	191.71	98.7188	70.2
10	206.456	308.953	624	267.759	370.744	210.6	134.062	108.591
14	499.2	592.8	574.08	267.759	537.469	263.25	176.963	118.463
17	411.328	750.263	829.237	267.759	655.2	406.087	206.456	308.953
20	624	789.75	1055.92	267.759	879.938	329.55	210.6	162.216
24	704.438	1072.5	1175.53	245.7	1212.03	308.953	267.759	210.6
Sensitive	Tumors
Days after treatment	S1	S2	S3	S4	S5	S6	S7	S8	S9	S10	S11	S12
0	196.88	157.504	135.65	224.246	157.504	196.88	177.192	274.106	307.625	157.504	196.88	157.504
7	150.736	38.4531	120.589	66.447	105.515	249.176	105.515	66.447	338.387	66.447	249.176	66.447
14	135.04	46.1437	38.4531	66.447	77.5215	157.504	46.1437	66.447	120.589	77.5215	61.525	66.447
20	77.2475	66.447	66.447	46.1437	66.447	81.9315	24.61	46.1437	70.227	46.1437	57.132	26.2047
27	78.732	69.629	51.9115	84.7	20.1465	78.416	27.436	52.65	95.8455	50.625	70.227	33.462
34	100.92	73.75	57.6	70.304	41.454	53.621	17.92	31.487	80.631	44.528	78.0325	18
41	92.5965	109.8	49.726	98.3125	57.132	38.025	39.2	34.656	100.92	30.42	43.2	22.542
48	63.6265		57.6		46.225	50.784	51.6375	45.3005	67.6	18.45	33.934	20.48
Resistant	Tumors
Days after treatment	R1	R2	R3	R4	R5	R6
0	177.192	120.589	224.261	216.568	110.745	409.451
7	66.447	53.8344	105.515	61.525	338.387	307.625
14	66.447	19.688	77.5215	88.596	110.745	307.625
20	24.61	88.596	38.4531	61.525	88.596	182.331
27	28.749	36.1415	41.6	61.852	134.946	127.008
34	26.588	67.968	55.225	70	101.92	130.696
41	50.625	44.376	40	70.272	154.638	138.915
48	46.225	50.625	39.69	70.227	149.504	168.776
55	57.132	60.025	42.592	78.732	94.64	186.2
62	67.5	72.828	49.392	78.652	159.744	196.599
69	98.3125	90.944	80.631	84.564	176.418	209.202
76	126.15	114.873	107.217	121.086	176.418	243.36
83	159.526	128.993	126	134.946	188.538	240.125
90	220.32	149.504	151.552	171.396	192.821	237.16
96	282.906	152.1	126.15	176.4	200.9	265.243

## Sheet: Fig 1C
Tumors	log2 fold change
V2	3.59359
V1	3.55998
R1	3.52301
V3	3.43633
V5	3.05092
R2	2.94963
V4	2.80735
V6	2.30777
V7	1.93139
V8	1.75489
R3	1.71397
R4	1.51961
R5	1.18116
R6	1.06239
S2	-0.52051
S4	-1.18964
S3	-1.23575
S1	-1.62962
S5	-1.76864
S7	-1.77882
S6	-1.95487
S9	-2.18608
S11	-2.53651
S8	-2.59714
S12	-2.9431
S10	-3.0937

## Sheet: Fig. 1D
Patient ID	DoxoR-GS score		OS	Death Event
GSM1420000	-77.6513	LOW DOXOR-GS	87.8466	0
GSM1419949	-61.0229	LOW DOXOR-GS	100.932	0
GSM1420004	-51.6069	LOW DOXOR-GS	83.0795	0
GSM1420037	-49.1891	LOW DOXOR-GS	89.326	0
GSM1420002	-48.7687	LOW DOXOR-GS	74.3342	1
GSM1419993	-46.7969	LOW DOXOR-GS	69.863	0
GSM1420045	-44.2035	LOW DOXOR-GS	66.0493	0
GSM1420020	-44.032	LOW DOXOR-GS	51.2877	0
GSM1419948	-41.3802	LOW DOXOR-GS	148.504	0
GSM1419986	-39.1465	LOW DOXOR-GS	114.805	0
GSM1420022	-38.7345	LOW DOXOR-GS	107.737	0
GSM1419955	-36.3644	LOW DOXOR-GS	61.7753	0
GSM1420011	-36.1465	LOW DOXOR-GS	48.1973	0
GSM1420013	-34.2171	LOW DOXOR-GS	76.1096	0
GSM1420055	-33.5629	LOW DOXOR-GS	47.0137	0
GSM1420053	-33.4977	LOW DOXOR-GS	50.8603	0
GSM1419952	-32.6917	LOW DOXOR-GS	164.252	0
GSM1420056	-28.8947	LOW DOXOR-GS	45.4027	0
GSM1420039	-27.0983	LOW DOXOR-GS	20.3507	1
GSM1419985	-26.8362	LOW DOXOR-GS	20.2521	0
GSM1419971	-26.3444	LOW DOXOR-GS	28.6356	1
GSM1420024	-24.1924	LOW DOXOR-GS	109.841	0
GSM1420017	-23.8316	LOW DOXOR-GS	75.2548	0
GSM1420026	-23.1516	LOW DOXOR-GS	82.9808	0
GSM1419976	-22.5849	LOW DOXOR-GS	127.693	0
GSM1419943	-21.6258	LOW DOXOR-GS	42.1151	1
GSM1420029	-20.1764	LOW DOXOR-GS	103.496	0
GSM1420034	-18.0071	LOW DOXOR-GS	86.1041	0
GSM1419999	-17.7883	LOW DOXOR-GS	91.4301	0
GSM1420007	-15.9244	LOW DOXOR-GS	80.7452	0
GSM1420047	-15.5718	LOW DOXOR-GS	54.7068	0
GSM1420046	-13.8664	LOW DOXOR-GS	66.5753	0
GSM1419995	-13.8053	LOW DOXOR-GS	34.4219	1
GSM1419972	-12.1146	LOW DOXOR-GS	150.312	0
GSM1419947	-11.0581	LOW DOXOR-GS	68.4164	0
GSM1420009	-10.2937	LOW DOXOR-GS	64.1096	0
GSM1420025	-9.91238	LOW DOXOR-GS	110.17	0
GSM1420050	-9.8449	LOW DOXOR-GS	53.8849	0
GSM1419975	-9.22662	LOW DOXOR-GS	140.384	0
GSM1420041	-8.94383	LOW DOXOR-GS	57.0082	1
GSM1419979	-7.66244	LOW DOXOR-GS	124.471	0
GSM1419968	-6.70958	LOW DOXOR-GS	158.597	0
GSM1420005	-4.74904	LOW DOXOR-GS	26.663	1
GSM1419997	-4.47047	LOW DOXOR-GS	87.3863	0
GSM1420044	-4.36582	LOW DOXOR-GS	62.2027	0
GSM1420054	-3.8088	LOW DOXOR-GS	41.4904	0
GSM1420052	-3.76751	LOW DOXOR-GS	54.1479	0
GSM1419956	-3.12978	LOW DOXOR-GS	35.5397	1
GSM1420033	-2.60894	LOW DOXOR-GS	84.4932	0
GSM1419951	-2.33424	LOW DOXOR-GS	169.315	0
GSM1420006	-2.08942	LOW DOXOR-GS	75.3863	0
GSM1419990	-1.74992	LOW DOXOR-GS	105.896	0
GSM1419980	-1.60478	LOW DOXOR-GS	136.208	0
GSM1420057	-1.57656	HIGH DOXOR-GS	45.6986	0
GSM1419978	-1.4035	HIGH DOXOR-GS	85.2493	0
GSM1419945	-1.11534	HIGH DOXOR-GS	34.5205	1
GSM1420015	-1.06053	HIGH DOXOR-GS	66.1151	0
GSM1419973	-0.95019	HIGH DOXOR-GS	34.6849	1
GSM1420014	0.01035	HIGH DOXOR-GS	68.3836	0
GSM1420012	1.59389	HIGH DOXOR-GS	53.6548	1
GSM1420036	2.21343	HIGH DOXOR-GS	87.0575	0
GSM1420031	2.44938	HIGH DOXOR-GS	46.7507	0
GSM1420010	2.67743	HIGH DOXOR-GS	53.8521	1
GSM1419957	2.91997	HIGH DOXOR-GS	162.378	0
GSM1419988	3.33491	HIGH DOXOR-GS	114.181	0
GSM1419982	3.99483	HIGH DOXOR-GS	125.227	0
GSM1419987	4.00137	HIGH DOXOR-GS	119.277	0
GSM1419970	4.00286	HIGH DOXOR-GS	149.984	0
GSM1420001	4.70365	HIGH DOXOR-GS	84.4603	0
GSM1419969	5.9281	HIGH DOXOR-GS	25.2164	1
GSM1419958	7.86127	HIGH DOXOR-GS	157.249	0
GSM1419950	8.10757	HIGH DOXOR-GS	20.3178	1
GSM1419944	8.72136	HIGH DOXOR-GS	35.0466	1
GSM1420042	9.84137	HIGH DOXOR-GS	72.9534	0
GSM1419977	11.5025	HIGH DOXOR-GS	66.8712	0
GSM1419992	12.9251	HIGH DOXOR-GS	98.663	0
GSM1419991	13.0249	HIGH DOXOR-GS	27.0247	1
GSM1420049	14.1456	HIGH DOXOR-GS	58.5205	0
GSM1419954	15.195	HIGH DOXOR-GS	158.301	0
GSM1419981	17.1823	HIGH DOXOR-GS	136.34	0
GSM1419996	17.46	HIGH DOXOR-GS	94.9151	0
GSM1420035	18.1884	HIGH DOXOR-GS	32.4164	1
GSM1419953	18.3555	HIGH DOXOR-GS	15.7808	1
GSM1419984	19.8637	HIGH DOXOR-GS	111.551	0
GSM1420008	20.1499	HIGH DOXOR-GS	79.4959	0
GSM1419946	21.6685	HIGH DOXOR-GS	13.874	1
GSM1420027	22.5201	HIGH DOXOR-GS	100.373	0
GSM1420030	26.2934	HIGH DOXOR-GS	98.3342	0
GSM1420040	27.1326	HIGH DOXOR-GS	53.6548	0
GSM1420019	27.3614	HIGH DOXOR-GS	19.7589	1
GSM1419942	27.4492	HIGH DOXOR-GS	49.9726	1
GSM1419983	29.9685	HIGH DOXOR-GS	40.011	0
GSM1420021	34.1	HIGH DOXOR-GS	20.2849	1
GSM1420016	34.9126	HIGH DOXOR-GS	67.8247	0
GSM1420028	37.0313	HIGH DOXOR-GS	47.4411	1
GSM1420023	38.0415	HIGH DOXOR-GS	66.8055	0
GSM1420043	42.4937	HIGH DOXOR-GS	29.326	1
GSM1420032	46.0523	HIGH DOXOR-GS	26.8932	0
GSM1420018	48.0155	HIGH DOXOR-GS	27.5836	1
GSM1419994	51.5471	HIGH DOXOR-GS	5.3589	1
GSM1419989	52.6308	HIGH DOXOR-GS	2.13699	0
GSM1419974	59.9044	HIGH DOXOR-GS	47.0137	1
GSM1420003	64.0708	HIGH DOXOR-GS	68.5808	0
GSM1420048	80.3719	HIGH DOXOR-GS	53.6877	0
GSM1420038	80.5767	HIGH DOXOR-GS	38.9589	1
GSM1420051	85.6031	HIGH DOXOR-GS	29.7205	1

## Sheet: Fig. 1E
Pathways	p-value
ILK Signaling	0.006
Agranulocyte Adhesion and Diapedesis	0.007
Cellular Effects of Sildenafil (Viagra)	0.009
Ubiquinol-10 Biosynthesis (Eukaryotic)	0.022
Antigen Presentation Pathway	0.029
The Visual Cycle	0.029
Notch Signaling	0.031
The role of THOP1 in Alzeimer's Disease	0.035
HIF1A signaling	0.037
Serotonin Receptor Signaling	0.044
Hepatic Fibrosis	0.048
Epithelial Adherens Junction Signaling	0.049

## Sheet: Fig. 1F_2B
Patient ID from GSE58812
GSM1420000	LOW DoxoR-GS		Genesets
GSM1419949	LOW DoxoR-GS		Fig. 1F: KEGG_FOCAL_ADHESION DATASET from https://www.gsea-msigdb.org/gsea/index.jsp
GSM1420004	LOW DoxoR-GS		Fig. 2B: HALLMARK_HYPOXIA from https://www.gsea-msigdb.org/gsea/index.jsp
GSM1420037	LOW DoxoR-GS
GSM1420002	LOW DoxoR-GS
GSM1419993	LOW DoxoR-GS
GSM1420045	LOW DoxoR-GS
GSM1420020	LOW DoxoR-GS
GSM1419948	LOW DoxoR-GS
GSM1419986	LOW DoxoR-GS
GSM1420022	LOW DoxoR-GS
GSM1419955	LOW DoxoR-GS
GSM1420011	LOW DoxoR-GS
GSM1420013	LOW DoxoR-GS
GSM1420055	LOW DoxoR-GS
GSM1420053	LOW DoxoR-GS
GSM1419952	LOW DoxoR-GS
GSM1420056	LOW DoxoR-GS
GSM1420039	LOW DoxoR-GS
GSM1419985	LOW DoxoR-GS
GSM1419971	LOW DoxoR-GS
GSM1420024	LOW DoxoR-GS
GSM1420017	LOW DoxoR-GS
GSM1420026	LOW DoxoR-GS
GSM1419976	LOW DoxoR-GS
GSM1419943	LOW DoxoR-GS
GSM1420029	LOW DoxoR-GS
GSM1420034	LOW DoxoR-GS
GSM1419999	LOW DoxoR-GS
GSM1420007	LOW DoxoR-GS
GSM1420047	LOW DoxoR-GS
GSM1420046	LOW DoxoR-GS
GSM1419995	LOW DoxoR-GS
GSM1419972	LOW DoxoR-GS
GSM1419947	LOW DoxoR-GS
GSM1420009	LOW DoxoR-GS
GSM1420025	LOW DoxoR-GS
GSM1420050	LOW DoxoR-GS
GSM1419975	LOW DoxoR-GS
GSM1420041	LOW DoxoR-GS
GSM1419979	LOW DoxoR-GS
GSM1419968	LOW DoxoR-GS
GSM1420005	LOW DoxoR-GS
GSM1419997	LOW DoxoR-GS
GSM1420044	LOW DoxoR-GS
GSM1420054	LOW DoxoR-GS
GSM1420052	LOW DoxoR-GS
GSM1419956	LOW DoxoR-GS
GSM1420033	LOW DoxoR-GS
GSM1419951	LOW DoxoR-GS
GSM1420006	LOW DoxoR-GS
GSM1419990	LOW DoxoR-GS
GSM1419980	LOW DoxoR-GS
GSM1420057	High DoxoR-GS
GSM1419978	High DoxoR-GS
GSM1419945	High DoxoR-GS
GSM1420015	High DoxoR-GS
GSM1419973	High DoxoR-GS
GSM1420014	High DoxoR-GS
GSM1420012	High DoxoR-GS
GSM1420036	High DoxoR-GS
GSM1420031	High DoxoR-GS
GSM1420010	High DoxoR-GS
GSM1419957	High DoxoR-GS
GSM1419988	High DoxoR-GS
GSM1419982	High DoxoR-GS
GSM1419987	High DoxoR-GS
GSM1419970	High DoxoR-GS
GSM1420001	High DoxoR-GS
GSM1419969	High DoxoR-GS
GSM1419958	High DoxoR-GS
GSM1419950	High DoxoR-GS
GSM1419944	High DoxoR-GS
GSM1420042	High DoxoR-GS
GSM1419977	High DoxoR-GS
GSM1419992	High DoxoR-GS
GSM1419991	High DoxoR-GS
GSM1420049	High DoxoR-GS
GSM1419954	High DoxoR-GS
GSM1419981	High DoxoR-GS
GSM1419996	High DoxoR-GS
GSM1420035	High DoxoR-GS
GSM1419953	High DoxoR-GS
GSM1419984	High DoxoR-GS
GSM1420008	High DoxoR-GS
GSM1419946	High DoxoR-GS
GSM1420027	High DoxoR-GS
GSM1420030	High DoxoR-GS
GSM1420040	High DoxoR-GS
GSM1420019	High DoxoR-GS
GSM1419942	High DoxoR-GS
GSM1419983	High DoxoR-GS
GSM1420021	High DoxoR-GS
GSM1420016	High DoxoR-GS
GSM1420028	High DoxoR-GS
GSM1420023	High DoxoR-GS
GSM1420043	High DoxoR-GS
GSM1420032	High DoxoR-GS
GSM1420018	High DoxoR-GS
GSM1419994	High DoxoR-GS
GSM1419989	High DoxoR-GS
GSM1419974	High DoxoR-GS
GSM1420003	High DoxoR-GS
GSM1420048	High DoxoR-GS
GSM1420038	High DoxoR-GS
GSM1420051	High DoxoR-GS

## Sheet: Fig. 1G
ITGA5 expression	Sensitive	Resistant
	1.09335	9.176
	2.32745	10.0412
	0.650107	2.76612
	0.857822	5.84768
	1.35543	1.11563
	1.82608	3.00604
	0.554304
	0.513612

## Sheet: Fig. 1H
Patients	Time (months)	Low ITGA5	High ITGA5
1	6	1
2	7.75	0
3	8.11	0
4	9	0
5	15.12	1
6	17.52	1
7	17.71	1
8	22	1
9	22.4918	1
10	23.6393	1
11	27	1
12	27	0
13	28	0
14	30	0
15	33	0
16	35	1
17	36	0
18	36	0
19	38	0
20	39	0
21	45	0
22	45.08	0
23	47	0
24	48	0
25	49	0
26	50	0
27	50	0
28	50.04	0
29	51	0
30	51	0
31	52	0
32	55.2	1
33	56	0
34	57.43	0
35	58	0
36	60	0
37	60.78	0
38	61.4754	0
39	62	0
40	62	0
41	64	0
42	68.9836	0
43	69	0
44	69.96	0
45	69.96	0
46	74	0
47	75	0
48	75	0
49	76.3279	0
50	77	0
51	77	0
52	77.28	1
53	80.8525	0
54	83	0
55	87.4754	0
56	87.8361	0
57	92.04	0
58	102.164	0
59	116.459	0
60	116.57	0
61	119.443	0
62	122.656	0
63	126.853	0
64	130.098	0
65	131.148	0
66	151.508	0
67	1e-05		1
68	4.36066		1
69	6		1
70	9.18033		1
71	10		0
72	10		1
73	10		1
74	10.0984		1
75	10.8		1
76	10.94		1
77	11		1
78	11		1
79	11.47		0
80	11.86		1
81	12		1
82	13.44		1
83	14.03		1
84	16		1
85	17.45		1
86	18		1
87	18.6		1
88	21		1
89	29		0
90	30.42		1
91	32.03		1
92	35.22		0
93	36.44		1
94	37		1
95	37.62		1
96	41.6393		1
97	41.82		0
98	47.15		0
99	48		0
100	48.96		1
101	51		0
102	52		0
103	52.47		0
104	55.16		0
105	58		0
106	58.38		0
107	60.96		0
108	61.082		0
109	62.36		1
110	66.48		0
111	67		0
112	70		0
113	72.24		0
114	72.6		0
115	74.88		1
116	76		0
117	76.56		0
118	79.7377		0
119	82.32		0
120	82.918		0
121	87.48		0
122	88.56		0
123	88.623		0
124	89.8688		0
125	98.88		0
126	102.787		0
127	103.279		0
128	107.3		0
129	120		0
130	127.738		0
131	136.066		0
132	141		0

## Sheet: Fig. 1J
FN1 expression	Sensitive	Resistant
	0.442628	2.20127
	0.451929	2.49378
	0.464634	2.35926
	0.688566	1.27309
	0.674395	1.29984
	0.629233	1.23828
	1.4323	5.75573
	1.4323	5.52127
	1.48281	5.44526
	1.93411	4.82881
	2.0586	4.60011
	1.69545	4.2624

## Sheet: Fig. 1K
Patients	Time (months)	Low FN1	High FN1
1	30	0
2	76.56	0
3	13.44	1
4	77.28	1
5	92.04	0
6	15.12	1
7	66.48	0
8	60.96	0
9	50.04	0
10	69.96	0
11	122.656	0
12	87.4754	0
13	23.6393	1
14	127.738	0
15	76.3279	0
16	126.853	0
17	131.148	0
18	80.8525	0
19	130.098	0
20	88.623	0
21	89.8688	0
22	151.508	0
23	61.4754	0
24	79.7377	0
25	68.9836	0
26	4.36066	1
27	62	0
28	64	0
29	27	1
30	62	0
31	51	0
32	48	0
33	50	0
34	49	0
35	50	0
36	35	1
37	36	0
38	39	0
39	18	1
40	56	0
41	83	0
42	77	0
43	74	0
44	36.44	1
45	116.57	0
46	45.08	0
47	47.15	0
48	57.43	0
49	37.62	1
50	17.71	1
51	41.82	0
52	35.22	0
53	14.03	1
54	8.11	0
55	12	1
56	77	0
57	47	0
58	28	0
59	36	0
60	6	1
61	33	0
62	27	0
63	45	0
64	67	0
65	22	1
66	141	0
67	48.96		1
68	88.56		0
69	87.48		0
70	82.32		0
71	18.6		1
72	98.88		0
73	72.24		0
74	74.88		1
75	72.6		0
76	17.52		1
77	10.8		1
78	9		0
79	69.96		0
80	136.066		0
81	10.0984		1
82	22.4918		1
83	61.082		0
84	116.459		0
85	119.443		0
86	41.6393		1
87	103.279		0
88	9.18033		1
89	87.8361		0
90	102.787		0
91	82.918		0
92	102.164		0
93	38		0
94	60		0
95	52		0
96	75		0
97	75		0
98	58		0
99	51		0
100	11.86		1
101	10.94		1
102	32.03		1
103	55.2		1
104	107.3		0
105	60.78		0
106	17.45		1
107	58.38		0
108	1e-07		1
109	52.47		0
110	10		0
111	30.42		1
112	62.36		1
113	55.16		0
114	7.75		0
115	11.47		0
116	21		1
117	52		0
118	16		1
119	70		0
120	76		0
121	69		0
122	29		0
123	10		1
124	6		1
125	11		1
126	51		0
127	58		0
128	48		0
129	10		1
130	37		1
131	11		1
132	120		0

[truncated: 105 more sheets: Fig. 2A, Fig. 2C, Fig. 2D, Fig. 2E, Fig. 2G, Fig. 2H, Fig. 2I, Fig. 2J, Fig. 2K, Fig. 2L, Fig. 2M, Fig. 2N, Fig. 2O, Fig. 2Q, Fig. 3A, Fig. 3B, Fig. 3C, Fig. 3D, Fig. 3E, Fig. 3F …]
